# Supplementary material for: ﻿Capparis (Capparaceae) in Peninsular Malaysia, including a new species and two new varieties
Source: PhytoKeys. 2022 Feb 4;189:99–127. doi: 10.3897/phytokeys.189.49367 (PMC8837500; doi:10.3897/phytokeys.189.49367)
Supplement: XML Treatment for Capparis kenaboiensis [file phytokeys.189.49367-treatment1.xml]

<!DOCTYPE tp:taxon-treatment
  PUBLIC "-//TaxonX//DTD Taxonomic Treatment Publishing DTD v0 20100105//EN" "tax-treatment-NSO.dtd">
<tp:taxon-treatment xmlns:tp="http://www.plazi.org/taxpub"><tp:treatment-meta><kwd-group><label>Taxon classification</label><kwd>
                <named-content content-type="kingdom">Plantae</named-content>
              </kwd><kwd>
                <named-content content-type="order">Brassicales</named-content>
              </kwd><kwd>
                <named-content content-type="family">Capparaceae</named-content>
              </kwd></kwd-group><mixed-citation publication-type="journal"><person-group><name><surname>Julius</surname><given-names>Avelinah</given-names></name></person-group><article-title>﻿<italic><tp:taxon-name><tp:taxon-name-part taxon-name-part-type="genus" reg="Capparis">Capparis</tp:taxon-name-part></tp:taxon-name></italic> (<tp:taxon-name><tp:taxon-name-part taxon-name-part-type="family">Capparaceae</tp:taxon-name-part></tp:taxon-name>) in Peninsular Malaysia, including a new species and two new varieties</article-title><source>PhytoKeys</source><day>04</day><month>02</month><year>2022</year><volume>189</volume><fpage>99</fpage><lpage>127</lpage><pub-id pub-id-type="doi">10.3897/phytokeys.189.49367</pub-id></mixed-citation></tp:treatment-meta><tp:nomenclature><label>﻿</label><tp:taxon-name>
              <object-id xmlns:xlink="http://www.w3.org/1999/xlink" content-type="arpha" xlink:type="simple">BD97B648-DB8E-5EE0-92CD-99438639F6EE</object-id>
              <tp:taxon-name-part taxon-name-part-type="genus" reg="Capparis">Capparis</tp:taxon-name-part>
              <tp:taxon-name-part taxon-name-part-type="species" reg="kenaboiensis">kenaboiensis</tp:taxon-name-part>
              <object-id xmlns:xlink="http://www.w3.org/1999/xlink" content-type="ipni" xlink:type="simple">urn:lsid:ipni.org:names:77254614-1</object-id>
            </tp:taxon-name><tp:taxon-authority>Julius</tp:taxon-authority><tp:taxon-status xmlns:xlink="http://www.w3.org/1999/xlink" xlink:type="simple">sp. nov.</tp:taxon-status><xref ref-type="fig" rid="F1">Figures 1</xref><xref ref-type="fig" rid="F2">, 2</xref><xref ref-type="fig" rid="F3">, 3</xref></tp:nomenclature><tp:treatment-sec sec-type="diagnosis" id="SECID0EN1AE"><title>Diagnosis.</title><p>Vegetatively, this new species resembles <italic><tp:taxon-name><tp:taxon-name-part taxon-name-part-type="genus" reg="Capparis">Capparis</tp:taxon-name-part><tp:taxon-name-part taxon-name-part-type="species" reg="buwaldae">buwaldae</tp:taxon-name-part></tp:taxon-name></italic> Jacobs in having bullate leaves with a long acuminate-caudate apex and distinct reticulation, but <italic><tp:taxon-name><tp:taxon-name-part taxon-name-part-type="genus" reg="Capparis">C.</tp:taxon-name-part><tp:taxon-name-part taxon-name-part-type="species" reg="kenaboiensis">kenaboiensis</tp:taxon-name-part></tp:taxon-name></italic> differs from <italic><tp:taxon-name><tp:taxon-name-part taxon-name-part-type="genus" reg="Capparis">C.</tp:taxon-name-part><tp:taxon-name-part taxon-name-part-type="species" reg="buwaldae">buwaldae</tp:taxon-name-part></tp:taxon-name></italic> in its terminal (vs. supra-axillary) inflorescences, the absent (vs. present) stem stomata and the smooth (vs. tuberculate) fruit pericarp. The flowers subtended by leaf-like bracts resemble <italic><tp:taxon-name><tp:taxon-name-part taxon-name-part-type="genus" reg="Capparis">Capparis</tp:taxon-name-part><tp:taxon-name-part taxon-name-part-type="species" reg="scortechinii">scortechinii</tp:taxon-name-part></tp:taxon-name></italic>, but are early caducous in the new species.</p></tp:treatment-sec><tp:treatment-sec sec-type="material" id="SECID0E62AE"><title>Type.</title><p>Peninsular Malaysia. Negeri Sembilan: Jelebu, Kenaboi <abbrev xmlns:xlink="http://www.w3.org/1999/xlink" xlink:title="Kenaboi Forest Reserve" id="ABBRID0EF3AE" xlink:type="simple">FR</abbrev>, Gunung Besar Hantu, road sides towards Lata Kijang, <named-content xmlns:xlink="http://www.w3.org/1999/xlink" content-type="dwc:verbatimCoordinates" xlink:type="simple"><named-content content-type="geo-json" specific-use="{&#34;type&#34;:&#34;Point&#34;,&#34;coordinates&#34;:[100.986833,3.190333]}" id="NCID0EM3AE" xlink:type="simple">3°11.42'N, 100°59.21'E</named-content></named-content>, 459 m alt., 4 Mar 2014 (fl., fr.), <italic>Julius et al. FRI57784</italic> (holotype KEP!; isotypes K!, SAN!, SING!, L!, A!).</p></tp:treatment-sec><tp:treatment-sec sec-type="description" id="SECID0ET3AE"><title>Description.</title><p>Climber 2–8(–12) m long hanging high up on tree. <bold><italic>Twigs</italic></bold> straight, pubescent when young and soon glabrous. <bold><italic>Stipular thorns</italic></bold> retrorse, tips 1–2 mm long. <bold><italic>Leaves</italic></bold> spirally arranged; petioles 8–12 × ca. 1 mm, grooved, slender, not thickened, covered with dense, short, silky white hairs; laminas narrowly elliptic, (5.5–)10–11.5 × (1.5–)3.5–4 cm, chartaceous, bullate, fresh dark green and glossy above, pale green beneath, brownish-green when dry, base acute, margin revolute and entire, apex long acuminate to caudate, with acumen 1–1.5 cm long, glabrous above, hairy beneath, denser on mid-rib and venation; mid-rib sunken above, raised beneath; lateral veins 5–7 pairs, arcuate towards the margin; intercostal veins reticulate, distinct above, prominent beneath. <bold><italic>Inflorescences</italic></bold> axillary or terminal, racemose, rachis slender and flexuous, conferted towards the top as the buds fall off at bottom part and leave scars, velvety, white hairs throughout; bracts leaf-like, elliptic, 10–25 × 2–5 mm, velvety white hairs on both surfaces, early caducous. <bold><italic>Flowers</italic></bold> loosely arranged, 10–14, buds globose, 4–5 × 3–5 mm; pedicels 2–2.5 cm long, whitish; sepals 4, thin, cucullate, whitish-green, except reddish at base inside, keeled, 2 pairs, lanceolate, 6–8 × ca. 5 mm, outer pair larger than inner pair, the outer sepals imbricate, covered with dense, white hairs outside, glabrous inside, the inner pair hairy on keel outside, glabrous inside; petals 4, upper pair pinkish and white along margin and laterally connate at base, lower pair whitish-green and free, elliptic ca. 10 × 3 mm, inside densely, silky tomentose hairy, outside glabrous, except densely hairy at base, ciliate along the margin; stamens 18–31, unequal in length, filament whitish, 7–20 mm long, glabrous, except hairy at base, anthers dorsifixed, ca. 1.5 mm long, greenish, apex recurved; ovary ellipsoid, ca. 1.5 mm long, greenish, on gynophore 2–2.5 cm long, stigma obscure. <bold><italic>Fruits</italic></bold> young green turning brownish to dark purple when ripe, subglobose to pyriform on slender gynophore, 4.5–5 × 5.5–6 cm, pulp pinkish or purplish-red. <bold><italic>Seeds</italic></bold> 1–4, sarcotesta fleshy, yellowish, testa thin and black.</p></tp:treatment-sec><tp:treatment-sec sec-type="distribution" id="SECID0EX4AE"><title>Distribution.</title><p>Endemic in Peninsular Malaysia and known only from the type locality (Fig. <xref ref-type="fig" rid="F1">1</xref>).</p><fig id="F1" position="float" orientation="portrait"><object-id xmlns:xlink="http://www.w3.org/1999/xlink" content-type="doi" xlink:type="simple">10.3897/phytokeys.189.49367.figure1</object-id><object-id xmlns:xlink="http://www.w3.org/1999/xlink" content-type="arpha" xlink:type="simple">5D25EB22-A8E3-5C22-A457-03ACF4A1BAAD</object-id><label>Figure 1.</label><caption><p>Distribution of <italic><tp:taxon-name><tp:taxon-name-part taxon-name-part-type="genus" reg="Capparis">Capparis</tp:taxon-name-part><tp:taxon-name-part taxon-name-part-type="species" reg="kenaboiensis">kenaboiensis</tp:taxon-name-part></tp:taxon-name></italic>.</p></caption><graphic xmlns:xlink="http://www.w3.org/1999/xlink" xlink:href="phytokeys-189-099-g001.jpg" position="float" orientation="portrait" xlink:type="simple" id="oo_642008.jpg"><uri content-type="original_file" xlink:type="simple">https://binary.pensoft.net/fig/642008</uri></graphic></fig></tp:treatment-sec><tp:treatment-sec sec-type="ecology" id="SECID0EZ5AE"><title>Ecology.</title><p>Secondary forest margin, in light shade.</p></tp:treatment-sec><tp:treatment-sec sec-type="conservation status" id="SECID0E55AE"><title>Conservation status.</title><p><italic><tp:taxon-name><tp:taxon-name-part taxon-name-part-type="genus" reg="Capparis">Capparis</tp:taxon-name-part><tp:taxon-name-part taxon-name-part-type="species" reg="kenaboiensis">kenaboiensis</tp:taxon-name-part></tp:taxon-name></italic> is known from a single locality and is very rare with less than ten individuals found in two subpopulations. The species inhabits a secondary forest margin and by a pathway, which are vulnerable to forest clearing pathways as was observed in 2014 during the botanical survey. Moreover, only two sub-populations were observed during a recent visit in 2019. As the area of occupancy is less than 500 km<sup>2</sup> and the declining of habitat, this species is assessed as Vulnerable B2ab(iii), following the IUCN Red List Categories and Criteria (<xref ref-type="bibr" rid="B18">IUCN 2001</xref>, <xref ref-type="bibr" rid="B19">2012</xref>).</p></tp:treatment-sec><tp:treatment-sec sec-type="material" id="SECID0EZ6AE"><title>Additional specimens examined.</title><p><bold>Peninsular Malaysia. Negeri Sembilan</bold>: Jelebu, Kenaboi <abbrev xmlns:xlink="http://www.w3.org/1999/xlink" xlink:title="Kenaboi Forest Reserve" id="ABBRID0ECAAG" xlink:type="simple">FR</abbrev>, G. Besar Hantu, from Taman Alam Liar towards Trail 1, near pathways, <named-content xmlns:xlink="http://www.w3.org/1999/xlink" content-type="dwc:verbatimCoordinates" xlink:type="simple"><named-content content-type="geo-json" specific-use="{&#34;type&#34;:&#34;Point&#34;,&#34;coordinates&#34;:[100.966667,3.200000]}" id="NCID0EJAAG" xlink:type="simple">3°12'N, 100°58'E</named-content></named-content>, 530 m alt., 4 Mar 2014 (fl., fr.), <italic>Julius et al. FRI57797</italic> (KEP!); road sides towards Lata Kijang, <named-content xmlns:xlink="http://www.w3.org/1999/xlink" content-type="dwc:verbatimCoordinates" xlink:type="simple"><named-content content-type="geo-json" specific-use="{&#34;type&#34;:&#34;Point&#34;,&#34;coordinates&#34;:[100.986833,3.190333]}" id="NCID0ETAAG" xlink:type="simple">3°11.42'N, 100°59.21'E</named-content></named-content>, 459 m alt., 23 May 2019 (fr.), <italic>Julius et al. FRI 73545</italic> (KEP!).</p></tp:treatment-sec><tp:treatment-sec sec-type="notes" id="SECID0E1AAG"><title>Notes.</title><p><italic><tp:taxon-name><tp:taxon-name-part taxon-name-part-type="genus" reg="Capparis">Capparis</tp:taxon-name-part><tp:taxon-name-part taxon-name-part-type="species" reg="kenaboiensis">kenaboiensis</tp:taxon-name-part></tp:taxon-name></italic> (Figs <xref ref-type="fig" rid="F2">2</xref>, <xref ref-type="fig" rid="F3">3</xref>) is characterised by the flowers, loosely arranged in the raceme with each single flower subtended by a leaf-like bract. Vegetatively, <italic><tp:taxon-name><tp:taxon-name-part taxon-name-part-type="genus" reg="Capparis">Capparis</tp:taxon-name-part><tp:taxon-name-part taxon-name-part-type="species" reg="kenaboiensis">kenaboiensis</tp:taxon-name-part></tp:taxon-name></italic> resembles <italic><tp:taxon-name><tp:taxon-name-part taxon-name-part-type="genus" reg="Capparis">C.</tp:taxon-name-part><tp:taxon-name-part taxon-name-part-type="species" reg="buwaldae">buwaldae</tp:taxon-name-part></tp:taxon-name></italic> from the Seriales-group, but its short racemose inflorescences subtended by leaves are similar to members of the Subumbellates-Group. Characterised further by the small size of flowers with sepals 6–8 mm long and the plants hairy on young parts, <italic><tp:taxon-name><tp:taxon-name-part taxon-name-part-type="genus" reg="Capparis">Capparis</tp:taxon-name-part><tp:taxon-name-part taxon-name-part-type="species" reg="kenaboiensis">kenaboiensis</tp:taxon-name-part></tp:taxon-name></italic> is best placed within the Subumbellates-Group (<xref ref-type="bibr" rid="B21">Jacobs 1965</xref>: 412). Further morphological comparison of this new species with other closely related species is as indicated in the Table <xref ref-type="table" rid="T1">1</xref>.</p><table-wrap id="T1" position="float" orientation="portrait"><label>Table 1.</label><caption><p>Morphological comparison of <italic><tp:taxon-name><tp:taxon-name-part taxon-name-part-type="genus" reg="Capparis">Capparis</tp:taxon-name-part><tp:taxon-name-part taxon-name-part-type="species" reg="kenaboiensis">kenaboiensis</tp:taxon-name-part></tp:taxon-name></italic>, <italic><tp:taxon-name><tp:taxon-name-part taxon-name-part-type="genus" reg="Capparis">C.</tp:taxon-name-part><tp:taxon-name-part taxon-name-part-type="species" reg="buwaldae">buwaldae</tp:taxon-name-part></tp:taxon-name></italic> and <italic><tp:taxon-name><tp:taxon-name-part taxon-name-part-type="genus" reg="Capparis">C.</tp:taxon-name-part><tp:taxon-name-part taxon-name-part-type="species" reg="longestipitata">longestipitata</tp:taxon-name-part></tp:taxon-name></italic>.</p></caption><table id="TID0ELHAI" rules="all"><tbody><tr><th rowspan="2" colspan="1">Characters</th><th rowspan="1" colspan="3">Species</th></tr><tr><th rowspan="1" colspan="1">
                      <italic>
                        <tp:taxon-name><tp:taxon-name-part taxon-name-part-type="genus" reg="Capparis">C.</tp:taxon-name-part><tp:taxon-name-part taxon-name-part-type="species" reg="kenaboiensis">kenaboiensis</tp:taxon-name-part></tp:taxon-name>
                      </italic>
                    </th><th rowspan="1" colspan="1">
                      <italic>
                        <tp:taxon-name><tp:taxon-name-part taxon-name-part-type="genus" reg="Capparis">C.</tp:taxon-name-part><tp:taxon-name-part taxon-name-part-type="species" reg="buwaldae">buwaldae</tp:taxon-name-part></tp:taxon-name>
                      </italic>
                    </th><th rowspan="1" colspan="1">
                      <italic>
                        <tp:taxon-name><tp:taxon-name-part taxon-name-part-type="genus" reg="Capparis">C.</tp:taxon-name-part><tp:taxon-name-part taxon-name-part-type="species" reg="longestipitata">longestipitata</tp:taxon-name-part></tp:taxon-name>
                      </italic>
                    </th></tr><tr><td rowspan="1" colspan="1">Leaf surface</td><td rowspan="1" colspan="1">Bullate</td><td rowspan="1" colspan="1">Bullate</td><td rowspan="1" colspan="1">Smooth</td></tr><tr><td rowspan="1" colspan="1">Leaf shape</td><td rowspan="1" colspan="1">Narrowly elliptic</td><td rowspan="1" colspan="1">Oblanceolate-elliptic</td><td rowspan="1" colspan="1">Oblong to slightly obovate</td></tr><tr><td rowspan="1" colspan="1">Leaf size</td><td rowspan="1" colspan="1">(5.5–)10–11.5 × (1.5–)3.5–5 cm</td><td rowspan="1" colspan="1">6–13(–23.5) × (1.5–)2.5–4.5(–8) cm</td><td rowspan="1" colspan="1">5–7 × 2.5–3.5 cm</td></tr><tr><td rowspan="1" colspan="1">Leaf base</td><td rowspan="1" colspan="1">Acute</td><td rowspan="1" colspan="1">Rounded to acute</td><td rowspan="1" colspan="1">Rounded</td></tr><tr><td rowspan="1" colspan="1">Leaf apex</td><td rowspan="1" colspan="1">Long acuminate to caudate, 1–1.5 cm long</td><td rowspan="1" colspan="1">Long acuminate to caudate, ca. 2 cm long</td><td rowspan="1" colspan="1">Acuminate, 0.4–0.7 cm long</td></tr><tr><td rowspan="1" colspan="1">Leaf hairs</td><td rowspan="1" colspan="1">Glabrous above, hairy beneath, denser on mid-rib and venation</td><td rowspan="1" colspan="1">Glabrous on both surfaces</td><td rowspan="1" colspan="1">Glabrous except for mid-rib beneath</td></tr><tr><td rowspan="1" colspan="1">Leaf colour when dried</td><td rowspan="1" colspan="1">Brownish-green</td><td rowspan="1" colspan="1">Brownish-green to yellowish-green</td><td rowspan="1" colspan="1">Olive green</td></tr><tr><td rowspan="1" colspan="1">Inflorescences</td><td rowspan="1" colspan="1">Simple racemose, axillary or terminal</td><td rowspan="1" colspan="1">In a series along the twig, 2–4, or supra-axillary</td><td rowspan="1" colspan="1">Compound racemose, Axillary or terminal</td></tr><tr><td rowspan="1" colspan="1">Bracts</td><td rowspan="1" colspan="1">Present</td><td rowspan="1" colspan="1">Absent</td><td rowspan="1" colspan="1">Absent</td></tr><tr><td rowspan="1" colspan="1">Sepals shape</td><td rowspan="1" colspan="1">Lanceolate, keeled</td><td rowspan="1" colspan="1">Ovate</td><td rowspan="1" colspan="1">Lanceolate, not keeled</td></tr><tr><td rowspan="1" colspan="1">Sepals size</td><td rowspan="1" colspan="1">6–8 mm long</td><td rowspan="1" colspan="1">3–5 mm long</td><td rowspan="1" colspan="1">3–5.5 mm long</td></tr><tr><td rowspan="1" colspan="1">Sepals hairs</td><td rowspan="1" colspan="1">Densely white hairs outside, glabrous inside</td><td rowspan="1" colspan="1">Glabrescent towards margin</td><td rowspan="1" colspan="1">Densely greyish puberulous outside</td></tr><tr><td rowspan="1" colspan="1">Fruit shape</td><td rowspan="1" colspan="1">Subglobose to pyriform</td><td rowspan="1" colspan="1">Shortly umbonate at the top and sometimes at the bottom</td><td rowspan="1" colspan="1">Unknown</td></tr><tr><td rowspan="1" colspan="1">Fruit exocarp</td><td rowspan="1" colspan="1">Smooth</td><td rowspan="1" colspan="1">Tuberculate</td><td rowspan="1" colspan="1">Unknown</td></tr></tbody></table></table-wrap><fig id="F2" position="float" orientation="portrait"><object-id xmlns:xlink="http://www.w3.org/1999/xlink" content-type="doi" xlink:type="simple">10.3897/phytokeys.189.49367.figure2</object-id><object-id xmlns:xlink="http://www.w3.org/1999/xlink" content-type="arpha" xlink:type="simple">0D5B26D3-6754-5EFA-A401-B4CD830D6957</object-id><label>Figure 2.</label><caption><p><italic><tp:taxon-name><tp:taxon-name-part taxon-name-part-type="genus" reg="Capparis">Capparis</tp:taxon-name-part><tp:taxon-name-part taxon-name-part-type="species" reg="kenaboiensis">kenaboiensis</tp:taxon-name-part></tp:taxon-name></italic> Julius, sp. nov. <bold>A</bold> infructescence branch <bold>B</bold> inflorescence <bold>C</bold> flower <bold>D</bold> flower with sepals and petals removed exhibiting the stamens and ovary on gynophore <bold>E</bold> stamen <bold>F</bold> the outermost sepals pair <bold>G</bold> the dorsal petals <bold>H</bold> the ventral petals <bold>I</bold> the cross- and longitudinal-section of fruit <bold>J</bold> the stipular thorn close-up. (Drawn by Mohamad Aidil Noordin from <italic>FRI57784</italic>).</p></caption><graphic xmlns:xlink="http://www.w3.org/1999/xlink" xlink:href="phytokeys-189-099-g002.jpg" position="float" orientation="portrait" xlink:type="simple" id="oo_642009.jpg"><uri content-type="original_file" xlink:type="simple">https://binary.pensoft.net/fig/642009</uri></graphic></fig><fig id="F3" position="float" orientation="portrait"><object-id xmlns:xlink="http://www.w3.org/1999/xlink" content-type="doi" xlink:type="simple">10.3897/phytokeys.189.49367.figure3</object-id><object-id xmlns:xlink="http://www.w3.org/1999/xlink" content-type="arpha" xlink:type="simple">DFB4B054-FB2E-5A16-A3A9-2083AC7FD16E</object-id><label>Figure 3.</label><caption><p><italic><tp:taxon-name><tp:taxon-name-part taxon-name-part-type="genus" reg="Capparis">Capparis</tp:taxon-name-part><tp:taxon-name-part taxon-name-part-type="species" reg="kenaboiensis">kenaboiensis</tp:taxon-name-part></tp:taxon-name></italic> Julius, sp. nov. <bold>A</bold> habitat <bold>B</bold> fruiting branch <bold>C</bold> cross-section of fruit (upper left, the cut ripe fruit) <bold>D</bold> inflorescence <bold>E</bold> flower, front view <bold>F</bold> flower, lateral-abaxial view. (Photographs <bold>A–D</bold> by A. Julius and <bold>E–F</bold> by K. Imin).</p></caption><graphic xmlns:xlink="http://www.w3.org/1999/xlink" xlink:href="phytokeys-189-099-g003.jpg" position="float" orientation="portrait" xlink:type="simple" id="oo_642010.jpg"><uri content-type="original_file" xlink:type="simple">https://binary.pensoft.net/fig/642010</uri></graphic></fig><p>The ripe fruits of this new species are similar to the edible fruits of <italic><tp:taxon-name><tp:taxon-name-part taxon-name-part-type="genus" reg="Capparis">Capparis</tp:taxon-name-part><tp:taxon-name-part taxon-name-part-type="species" reg="buwaldea">buwaldea</tp:taxon-name-part></tp:taxon-name></italic> - the smell is like a mangosteen, but the flesh is tasteless.</p></tp:treatment-sec><ref-list><ref id="B18"><mixed-citation xmlns:xlink="http://www.w3.org/1999/xlink" xlink:type="simple"><institution xlink:type="simple">IUCN</institution> (<year>2001</year>) IUCN Red List Categories and Criteria.Version 3.1. 1<sup>st</sup> edn. IUCN Species Survival Commission, IUCN, Gland, Switzerland and Cambridge, UK.</mixed-citation></ref><ref id="B19"><mixed-citation xmlns:xlink="http://www.w3.org/1999/xlink" xlink:type="simple"><institution xlink:type="simple">IUCN</institution> (<year>2012</year>) IUCN Red List Categories and Criteria. Version 3.1. 2<sup>nd</sup> edn. IUCN Species Survival Commission, IUCN, Gland, Switzerland and Cambridge, UK.</mixed-citation></ref><ref id="B21"><mixed-citation xmlns:xlink="http://www.w3.org/1999/xlink" xlink:type="simple"><person-group><name name-style="western"><surname>Jacobs</surname><given-names>M</given-names></name></person-group> (<year>1965</year>) <article-title>The genus <italic><tp:taxon-name><tp:taxon-name-part taxon-name-part-type="genus">Capparis</tp:taxon-name-part></tp:taxon-name></italic> (<tp:taxon-name><tp:taxon-name-part taxon-name-part-type="family">Capparaceae</tp:taxon-name-part></tp:taxon-name>) from the Indus to the Pacific.</article-title><source>Blumea</source><volume>12</volume>(<issue>3</issue>): <fpage>385</fpage>–<lpage>541</lpage>.</mixed-citation></ref></ref-list></tp:taxon-treatment>
