# Supplementary material for: ﻿Capparis (Capparaceae) in Peninsular Malaysia, including a new species and two new varieties
Source: PhytoKeys. 2022 Feb 4;189:99–127. doi: 10.3897/phytokeys.189.49367 (PMC8837500; doi:10.3897/phytokeys.189.49367)
Supplement: XML Treatment for Capparis scortechinii var. ruthiae [file phytokeys.189.49367-treatment2.xml]

<!DOCTYPE tp:taxon-treatment
  PUBLIC "-//TaxonX//DTD Taxonomic Treatment Publishing DTD v0 20100105//EN" "tax-treatment-NSO.dtd">
<tp:taxon-treatment xmlns:tp="http://www.plazi.org/taxpub"><tp:treatment-meta><kwd-group><label>Taxon classification</label><kwd>
                <named-content content-type="kingdom">Plantae</named-content>
              </kwd><kwd>
                <named-content content-type="order">Brassicales</named-content>
              </kwd><kwd>
                <named-content content-type="family">Capparaceae</named-content>
              </kwd></kwd-group><mixed-citation publication-type="journal"><person-group><name><surname>Julius</surname><given-names>Avelinah</given-names></name></person-group><article-title>﻿<italic><tp:taxon-name><tp:taxon-name-part taxon-name-part-type="genus" reg="Capparis">Capparis</tp:taxon-name-part></tp:taxon-name></italic> (<tp:taxon-name><tp:taxon-name-part taxon-name-part-type="family">Capparaceae</tp:taxon-name-part></tp:taxon-name>) in Peninsular Malaysia, including a new species and two new varieties</article-title><source>PhytoKeys</source><day>04</day><month>02</month><year>2022</year><volume>189</volume><fpage>99</fpage><lpage>127</lpage><pub-id pub-id-type="doi">10.3897/phytokeys.189.49367</pub-id></mixed-citation></tp:treatment-meta><tp:nomenclature><label>﻿</label><tp:taxon-name>
              <object-id xmlns:xlink="http://www.w3.org/1999/xlink" content-type="arpha" xlink:type="simple">DF1941E5-E9C1-5D46-BBDD-74518FCB7AD2</object-id>
              <tp:taxon-name-part taxon-name-part-type="genus" reg="Capparis">Capparis</tp:taxon-name-part>
              <tp:taxon-name-part taxon-name-part-type="species" reg="scortechinii">scortechinii</tp:taxon-name-part>
              <tp:taxon-name-part taxon-name-part-type="infraspecific-rank">var.</tp:taxon-name-part>
              <tp:taxon-name-part taxon-name-part-type="variety" reg="ruthiae">ruthiae</tp:taxon-name-part>
              <object-id xmlns:xlink="http://www.w3.org/1999/xlink" content-type="ipni" xlink:type="simple">urn:lsid:ipni.org:names:77254615-1</object-id>
            </tp:taxon-name><tp:taxon-authority>Julius</tp:taxon-authority><tp:taxon-status xmlns:xlink="http://www.w3.org/1999/xlink" xlink:type="simple">var. nov.</tp:taxon-status><xref ref-type="fig" rid="F4">Figures 4</xref><xref ref-type="fig" rid="F5">, 5</xref></tp:nomenclature><tp:treatment-sec sec-type="diagnosis" id="SECID0EUQAG"><title>Diagnosis.</title><p>Recognised in the genus <italic><tp:taxon-name><tp:taxon-name-part taxon-name-part-type="genus" reg="Capparis">Capparis</tp:taxon-name-part></tp:taxon-name></italic> by the combination of the following characters: the racemes are strictly terminal and compact with flowers subtended by a conspicuous and persistent unguiculate, leaf-like bracts and the smaller [(13–)16–25 × 2–8 mm], greenish, thin leaf-like bracts covered with densely, tomentose, straw hairs on both surfaces soon glabrescent with age and the sepals (inner pair) glabrous along the margin and the filaments and gynophore both entirely glabrous and the petals loosely ciliate along margin.</p></tp:treatment-sec><tp:treatment-sec sec-type="material" id="SECID0EBRAG"><title>Type.</title><p>Peninsular Malaysia. Pahang: Fraser’s Hill, 25 Jan 1982 (fl.), <italic>Kiew RK3747</italic> (holotype KLU!).</p></tp:treatment-sec><tp:treatment-sec sec-type="description" id="SECID0EJRAG"><title>Description.</title><p>Climber ca. 1.5 m long or scrambling shrub (height unknown). <bold><italic>Twigs</italic></bold> straight covered with indumentum of dense, appressed, pale brown hairs soon glabrescent. <bold><italic>Stipular thorns</italic></bold> retrorse, tips 1–2 mm long. <bold><italic>Leaves</italic></bold> spirally arranged, but in one plane; petioles 10–15 × ca. 10 mm long, slender, young densely hairy with brown hairs soon glabrescent with age; lamina narrowly elliptic or oblong-elliptic, 8.5–11.5(–13.5) × 2.6–3.6 cm, chartaceous to subcoriaceous, drying brownish-green, base cuneate, margin flat and entire, apex acuminate and slightly caudate, with acumen 5–7(–10) mm long, glabrous above, sparsely hairy, denser on mid-rib beneath; mid-rib flat above, raised beneath; lateral veins 4–6 pairs, sunken above, distinct beneath, reddish when dry, looping towards the margin; intercostal veins reddish, finely reticulate, obscure above, distinct beneath. <bold><italic>Inflorescences</italic></bold> terminal, elongated racemes, rachis stout, straight, 3–8(–10) cm long, densely hairy with pale brown hairs; bracts leaf-like, unguiculate, lanceolate, (13–)16–25 × 2–8 mm, densely hairy with pale brown hairs on both surfaces. <bold><italic>Flowers</italic></bold> [in bud] many, compact, buds globose, 4–7 × 3–7 mm; pedicels 4–5 mm long, brownish; sepals 4, thin, green, orbicular to ovate, 4–6 × 4–6 mm, outer pair imbricate, densely hairy with appressed pale brown hairs outside, glabrous inside, inner pair with broadly transparent margin, glabrous on both surfaces; petals 4, pinkish, obovate, 6.5–7 × 4.5–5.5 mm, glabrous on both surfaces, except long, silky hairs at base of dorsal pair and dense, short silky hairs at base of ventral pair inside, loosely, ciliate along margin; stamens numerous, unequal length, filament pinkish, ca. 5–6 mm long, anther dorsifixed, ca. 1.5 × 0.5 mm; ovary ovoid, ca. 1.5 × 2.5 mm, on <italic>gynophore</italic> ca. 4 mm long, <italic>glabrous</italic>, stigma obscure. <bold><italic>Fruits</italic></bold> young green, mature fruit n.v., globose on stout gynophore, ca. 9.5 cm in diameter. <bold><italic>Seeds</italic></bold> many.</p></tp:treatment-sec><tp:treatment-sec sec-type="Vernacular names" id="SECID0ERSAG"><title>Vernacular names.</title><p><italic>Susoh beruga</italic>, <italic>kuku lang</italic> (Malay).</p></tp:treatment-sec><tp:treatment-sec sec-type="distribution" id="SECID0EQTAG"><title>Distribution.</title><p>Endemic in Peninsular Malaysia, Pahang, known only from Fraser’s Hill and Cameron Highlands (Fig. <xref ref-type="fig" rid="F4">4</xref>).</p><fig id="F4" position="float" orientation="portrait"><object-id xmlns:xlink="http://www.w3.org/1999/xlink" content-type="doi" xlink:type="simple">10.3897/phytokeys.189.49367.figure4</object-id><object-id xmlns:xlink="http://www.w3.org/1999/xlink" content-type="arpha" xlink:type="simple">C1CCE706-34DB-577C-92FB-6108D18CE783</object-id><label>Figure 4.</label><caption><p>Distribution of <tp:taxon-name><tp:taxon-name-part taxon-name-part-type="genus" reg="Capparis">Capparis</tp:taxon-name-part><tp:taxon-name-part taxon-name-part-type="species" reg="scortechinii">scortechinii</tp:taxon-name-part><tp:taxon-name-part taxon-name-part-type="infraspecific-rank">var.</tp:taxon-name-part><tp:taxon-name-part taxon-name-part-type="variety" reg="ruthiae">ruthiae</tp:taxon-name-part></tp:taxon-name>.</p></caption><graphic xmlns:xlink="http://www.w3.org/1999/xlink" xlink:href="phytokeys-189-099-g004.jpg" position="float" orientation="portrait" xlink:type="simple" id="oo_642011.jpg"><uri content-type="original_file" xlink:type="simple">https://binary.pensoft.net/fig/642011</uri></graphic></fig></tp:treatment-sec><tp:treatment-sec sec-type="ecology" id="SECID0EYUAG"><title>Ecology.</title><p>On degraded hill slopes and open areas along the forest margins, gaps or roadsides, hill forest to lower montane forest at ca. 1280 m elevation.</p></tp:treatment-sec><tp:treatment-sec sec-type="etymology" id="SECID0E4UAG"><title>Etymology.</title><p>This new variety is named after Dr Ruth Kiew, collector of type specimen and the Flora of Peninsular Malaysia project co-ordinator and consultant.</p></tp:treatment-sec><tp:treatment-sec sec-type="conservation status" id="SECID0ECVAG"><title>Conservation status.</title><p><tp:taxon-name><tp:taxon-name-part taxon-name-part-type="genus" reg="Capparis">Capparis</tp:taxon-name-part><tp:taxon-name-part taxon-name-part-type="species" reg="scortechinii">scortechinii</tp:taxon-name-part><tp:taxon-name-part taxon-name-part-type="infraspecific-rank">var.</tp:taxon-name-part><tp:taxon-name-part taxon-name-part-type="variety" reg="ruthiae">ruthiae</tp:taxon-name-part></tp:taxon-name> was conspicuous and inhabits forest margins, gaps or pathway near roadsides, but has not been relocated after 1993 at the original localities and adjacent areas even though they have been revisited many times. As the estimated extent of occurrence is less than 500 km<sup>2</sup> and the declining of habitat quality, this variety is assessed as a Vulnerable B2ab(iii), following the IUCN Red List Categories and Criteria (<xref ref-type="bibr" rid="B18">IUCN 2001</xref>, <xref ref-type="bibr" rid="B19">2012</xref>).</p></tp:treatment-sec><tp:treatment-sec sec-type="notes" id="SECID0EDWAG"><title>Notes.</title><p>Amongst the known members of Trinervia-group, <tp:taxon-name><tp:taxon-name-part taxon-name-part-type="genus" reg="Capparis">Capparis</tp:taxon-name-part><tp:taxon-name-part taxon-name-part-type="species" reg="scortechinii">scortechinii</tp:taxon-name-part><tp:taxon-name-part taxon-name-part-type="infraspecific-rank">var.</tp:taxon-name-part><tp:taxon-name-part taxon-name-part-type="variety" reg="ruthiae">ruthiae</tp:taxon-name-part></tp:taxon-name> (Fig. <xref ref-type="fig" rid="F5">5</xref>) is closely related to var. <tp:taxon-name><tp:taxon-name-part taxon-name-part-type="genus" reg="Capparis"/><tp:taxon-name-part taxon-name-part-type="species" reg="scortechinii"/><tp:taxon-name-part taxon-name-part-type="variety" reg="scortechinii">scortechinii</tp:taxon-name-part></tp:taxon-name> because both are characterised by the compact racemes. However, the new species has racemes strictly in terminal (but axillary rarely terminal in var. <tp:taxon-name><tp:taxon-name-part taxon-name-part-type="genus" reg="Capparis"/><tp:taxon-name-part taxon-name-part-type="species" reg="scortechinii"/><tp:taxon-name-part taxon-name-part-type="variety" reg="scortechinii">scortechinii</tp:taxon-name-part></tp:taxon-name>) and the leaf-like bracts are smaller and greenish with tomentose, straw hairs on both surfaces, which is glabrescent with age abaxially (compared to a larger and prominent of velvety, shiny, rusty hairs in var. <tp:taxon-name><tp:taxon-name-part taxon-name-part-type="genus" reg="Capparis"/><tp:taxon-name-part taxon-name-part-type="species" reg="scortechinii"/><tp:taxon-name-part taxon-name-part-type="variety" reg="scortechinii">scortechinii</tp:taxon-name-part></tp:taxon-name>). The new variety also differs in its entirely glabrous filament and gynophore (while var. <tp:taxon-name><tp:taxon-name-part taxon-name-part-type="genus" reg="Capparis"/><tp:taxon-name-part taxon-name-part-type="species" reg="scortechinii"/><tp:taxon-name-part taxon-name-part-type="variety" reg="scortechinii">scortechinii</tp:taxon-name-part></tp:taxon-name> has the filament and gynophore densely hairy at the base), the petals are loosely ciliate along the margin (but glabrous in var. <tp:taxon-name><tp:taxon-name-part taxon-name-part-type="genus" reg="Capparis"/><tp:taxon-name-part taxon-name-part-type="species" reg="scortechinii"/><tp:taxon-name-part taxon-name-part-type="variety" reg="scortechinii">scortechinii</tp:taxon-name-part></tp:taxon-name>), and the inner pair of sepals are glabrous along the margin (but ciliate in var. <tp:taxon-name><tp:taxon-name-part taxon-name-part-type="genus" reg="Capparis"/><tp:taxon-name-part taxon-name-part-type="species" reg="scortechinii"/><tp:taxon-name-part taxon-name-part-type="variety" reg="scortechinii">scortechinii</tp:taxon-name-part></tp:taxon-name>).</p><fig id="F5" position="float" orientation="portrait"><object-id xmlns:xlink="http://www.w3.org/1999/xlink" content-type="doi" xlink:type="simple">10.3897/phytokeys.189.49367.figure5</object-id><object-id xmlns:xlink="http://www.w3.org/1999/xlink" content-type="arpha" xlink:type="simple">98D97E53-3445-53D3-982B-253ACD4EED3D</object-id><label>Figure 5.</label><caption><p><tp:taxon-name><tp:taxon-name-part taxon-name-part-type="genus" reg="Capparis">Capparis</tp:taxon-name-part><tp:taxon-name-part taxon-name-part-type="species" reg="scortechinii">scortechinii</tp:taxon-name-part><tp:taxon-name-part taxon-name-part-type="infraspecific-rank">var.</tp:taxon-name-part><tp:taxon-name-part taxon-name-part-type="variety" reg="ruthiae">ruthiae</tp:taxon-name-part></tp:taxon-name> Julius, var. nov. <bold>A</bold> flowering (bud) leafy twig with stipular thorns close-up next to it <bold>B</bold> flower bud close-up <bold>C</bold> flower bud with sepals and petals removed exhibiting the stamens <bold>D</bold> adaxial view of outer sepal (upper) and inner sepal (below) <bold>E</bold> dorsal petals, adaxial view (i) and abaxial view (ii) <bold>F</bold> ventral petals, exhibiting adaxial with hairs at base (left) and abaxial view (right) <bold>G</bold> flower bud dissected exhibiting one elongated stamen and the ovary on gynophore <bold>H</bold> anther, front (right) and back view (left) <bold>I</bold> fruit in cross-section and seeds (below) <bold>J</bold> an unguiculate leaf-like bract <bold>K</bold> venation close-up. (Drawn by Mohamad Aidil Noordin from Kiew <italic>RK</italic>3747 [<bold>A–H, J, L</bold>] and from Henderson <italic>23551</italic> [<bold>I</bold>]: the scale for <bold>C</bold> is similar to <bold>B</bold>).</p></caption><graphic xmlns:xlink="http://www.w3.org/1999/xlink" xlink:href="phytokeys-189-099-g005.jpg" position="float" orientation="portrait" xlink:type="simple" id="oo_642012.jpg"><uri content-type="original_file" xlink:type="simple">https://binary.pensoft.net/fig/642012</uri></graphic></fig><p>Flowers with a vestigial and well-developed gynoecium are presented in <tp:taxon-name><tp:taxon-name-part taxon-name-part-type="genus" reg="Capparis">Capparis</tp:taxon-name-part><tp:taxon-name-part taxon-name-part-type="species" reg="scortechinii">scortechinii</tp:taxon-name-part><tp:taxon-name-part taxon-name-part-type="infraspecific-rank">var.</tp:taxon-name-part><tp:taxon-name-part taxon-name-part-type="variety" reg="scortechinii">scortechinii</tp:taxon-name-part></tp:taxon-name> , but only well-developed gynoecium observed in var. <tp:taxon-name><tp:taxon-name-part taxon-name-part-type="genus" reg="Capparis"/><tp:taxon-name-part taxon-name-part-type="species" reg="scortechinii"/><tp:taxon-name-part taxon-name-part-type="variety" reg="ruthiae">ruthiae</tp:taxon-name-part></tp:taxon-name>.</p></tp:treatment-sec><tp:treatment-sec sec-type="material" id="SECID0E53AG"><title>Additional specimens examined.</title><p><bold>Peninsular Malaysia. Pahang</bold>: one-way road to Fraser’s Hill, 25 Jan 1982 (fl.), <italic>Kiew RK1116</italic> (KEP!); Fraser’s Hill, 1 Aug 1993 (fl.), <italic>A. Zainuddin AZ4636</italic> (KEP!); Fraser’s Hill, Jalan kecil to Gap, 19 Jun 1930 (fl.), <italic>Kalong FMS22381</italic> (KEP!); Fraser’s Hill, Richmond, 21 Apr 1955 (fr.), <italic>Purseglove P4248</italic> (L- image!, barcode L1856045) Cameron Highlands, 13 Apr 1930 (fr.), <italic>Henderson SFN23551</italic> (KEP!, SING!).</p></tp:treatment-sec><ref-list><ref id="B18"><mixed-citation xmlns:xlink="http://www.w3.org/1999/xlink" xlink:type="simple"><institution xlink:type="simple">IUCN</institution> (<year>2001</year>) IUCN Red List Categories and Criteria.Version 3.1. 1<sup>st</sup> edn. IUCN Species Survival Commission, IUCN, Gland, Switzerland and Cambridge, UK.</mixed-citation></ref><ref id="B19"><mixed-citation xmlns:xlink="http://www.w3.org/1999/xlink" xlink:type="simple"><institution xlink:type="simple">IUCN</institution> (<year>2012</year>) IUCN Red List Categories and Criteria. Version 3.1. 2<sup>nd</sup> edn. IUCN Species Survival Commission, IUCN, Gland, Switzerland and Cambridge, UK.</mixed-citation></ref></ref-list></tp:taxon-treatment>
