# Supplementary material for: ﻿Capparis (Capparaceae) in Peninsular Malaysia, including a new species and two new varieties
Source: PhytoKeys. 2022 Feb 4;189:99–127. doi: 10.3897/phytokeys.189.49367 (PMC8837500; doi:10.3897/phytokeys.189.49367)
Supplement: XML Treatment for Capparis trinervia var. chungiana [file phytokeys.189.49367-treatment3.xml]

<!DOCTYPE tp:taxon-treatment
  PUBLIC "-//TaxonX//DTD Taxonomic Treatment Publishing DTD v0 20100105//EN" "tax-treatment-NSO.dtd">
<tp:taxon-treatment xmlns:tp="http://www.plazi.org/taxpub"><tp:treatment-meta><kwd-group><label>Taxon classification</label><kwd>
                <named-content content-type="kingdom">Plantae</named-content>
              </kwd><kwd>
                <named-content content-type="order">Brassicales</named-content>
              </kwd><kwd>
                <named-content content-type="family">Capparaceae</named-content>
              </kwd></kwd-group><mixed-citation publication-type="journal"><person-group><name><surname>Julius</surname><given-names>Avelinah</given-names></name></person-group><article-title>﻿<italic><tp:taxon-name><tp:taxon-name-part taxon-name-part-type="genus" reg="Capparis">Capparis</tp:taxon-name-part></tp:taxon-name></italic> (<tp:taxon-name><tp:taxon-name-part taxon-name-part-type="family">Capparaceae</tp:taxon-name-part></tp:taxon-name>) in Peninsular Malaysia, including a new species and two new varieties</article-title><source>PhytoKeys</source><day>04</day><month>02</month><year>2022</year><volume>189</volume><fpage>99</fpage><lpage>127</lpage><pub-id pub-id-type="doi">10.3897/phytokeys.189.49367</pub-id></mixed-citation></tp:treatment-meta><tp:nomenclature><label>﻿</label><tp:taxon-name>
              <object-id xmlns:xlink="http://www.w3.org/1999/xlink" content-type="arpha" xlink:type="simple">3C109AC5-5776-5752-B847-663FF9039F68</object-id>
              <tp:taxon-name-part taxon-name-part-type="genus" reg="Capparis">Capparis</tp:taxon-name-part>
              <tp:taxon-name-part taxon-name-part-type="species" reg="trinervia">trinervia</tp:taxon-name-part>
              <tp:taxon-name-part taxon-name-part-type="infraspecific-rank">var.</tp:taxon-name-part>
              <tp:taxon-name-part taxon-name-part-type="variety" reg="chungiana">chungiana</tp:taxon-name-part>
              <object-id xmlns:xlink="http://www.w3.org/1999/xlink" content-type="ipni" xlink:type="simple">urn:lsid:ipni.org:names:77254616-1</object-id>
            </tp:taxon-name><tp:taxon-authority>Julius</tp:taxon-authority><tp:taxon-status xmlns:xlink="http://www.w3.org/1999/xlink" xlink:type="simple">var. nov.</tp:taxon-status><xref ref-type="fig" rid="F6">Figures 6</xref><xref ref-type="fig" rid="F7">, 7</xref><xref ref-type="fig" rid="F8">, 8</xref></tp:nomenclature><tp:treatment-sec sec-type="diagnosis" id="SECID0EN6AG"><title>Diagnosis.</title><p>Recognised in the genus <italic><tp:taxon-name><tp:taxon-name-part taxon-name-part-type="genus" reg="Capparis">Capparis</tp:taxon-name-part></tp:taxon-name></italic> by the combination of the following characters: the leaves broadly ovate-elliptic, relatively large (13–16 × 5.5–8.5 cm) and leaves drying reddish-brown, rarely pale green with pale yellow and rarely dark red venation, the tertiary venation obscure, the inflorescence strictly terminal with flowers arranged racemosely and becoming crowded at the distal part of the inflorescence, the stamens 30–40 and the fruit globose with ca. 11 cm in diameter.</p></tp:treatment-sec><tp:treatment-sec sec-type="material" id="SECID0E16AG"><title>Type.</title><p>Peninsular Malaysia. Selangor: Kuala Kubu Bharu to Fraser’s Hill Road, along the road side, 17 Apr 1971 (fl.), <italic>Mahmud Sidek s.n.</italic> (holotype KLU!).</p></tp:treatment-sec><tp:treatment-sec sec-type="description" id="SECID0ERABG"><title>Description.</title><p>Woody climber 9–12 m long. <bold><italic>Twigs</italic></bold> straight, covered with velvety, ferruginous hairs and glabrescent with age. <bold><italic>Stipular thorns</italic></bold> recurved downwards, tips 1.5–3 mm long. <bold><italic>Leaves</italic></bold> spirally arranged; petioles 15–20 × 2–3 mm, stout, incrassate or thickened, velvety hairy becoming glabrous; lamina broadly ovate sometimes ovate-elliptic, 13–16 × 5.5–8.5 cm, coriaceous to subcoriaceous, surface rugose and usually reddish-brown when dry, rarely pale green, base cuneate or occasionally rounded, margin flat and entire, apex acute or shortly cuspidate, with acumen ca. 4 mm long, glabrous on both surfaces; mid-rib flat above, raised beneath; lateral veins 5–7(–8) pairs, flat above, distinct beneath, pale yellow when dry, looping towards the margin; intercostal veins obscure. <bold><italic>Inflorescences</italic></bold> terminal, flowers arranged racemosely and becoming crowded at the distal part of the inflorescence rachis slender and straight; bracts caducous. <bold><italic>Flowers</italic></bold> [in bud] 4–7, buds globose, 1–1.8 × 1.3–1.8 cm; pedicels 3–3.5 cm long, swollen towards apex, velvety with ferruginous hairs; sepals 4, thick, whitish-green, orbicular, 1.2–1.5 × 1.2 cm, outer pair of sepals imbricate, covered with dense, velvety ferruginous hairs outside, glabrous inside, inner pair of sepals glabrous on both surfaces, except silky hairs at base outside; petals 4, cream or white with pink- or dark purple at base; stamens 30–40, unequal in length, anthers yellow; ovary green. <bold><italic>Fruits</italic></bold> young shiny and green, mature fruit n.v., globose to sub-globose on a stout gynophore, sometimes beaked when young, ca. 9 × 11 cm. <bold><italic>Seeds</italic></bold> (3–)12–15, sarcotesta whitish, testa thin and whitish-cream.</p></tp:treatment-sec><tp:treatment-sec sec-type="Vernacular names" id="SECID0EVBBG"><title>Vernacular names.</title><p><italic>Kuku lang</italic> (Malay), <italic>mentimun</italic> (Temuan).</p></tp:treatment-sec><tp:treatment-sec sec-type="distribution" id="SECID0EICBG"><title>Distribution.</title><p>Endemic in Peninsular Malaysia, Negeri Sembilan, Selangor and Pahang (Fig. <xref ref-type="fig" rid="F6">6</xref>).</p><fig id="F6" position="float" orientation="portrait"><object-id xmlns:xlink="http://www.w3.org/1999/xlink" content-type="doi" xlink:type="simple">10.3897/phytokeys.189.49367.figure6</object-id><object-id xmlns:xlink="http://www.w3.org/1999/xlink" content-type="arpha" xlink:type="simple">667411E6-CC04-5FC4-AEC0-E00AE94214C9</object-id><label>Figure 6.</label><caption><p>Distribution of <tp:taxon-name><tp:taxon-name-part taxon-name-part-type="genus" reg="Capparis">Capparis</tp:taxon-name-part><tp:taxon-name-part taxon-name-part-type="species" reg="trinervia">trinervia</tp:taxon-name-part><tp:taxon-name-part taxon-name-part-type="infraspecific-rank">var.</tp:taxon-name-part><tp:taxon-name-part taxon-name-part-type="variety" reg="chungiana">chungiana</tp:taxon-name-part></tp:taxon-name>.</p></caption><graphic xmlns:xlink="http://www.w3.org/1999/xlink" xlink:href="phytokeys-189-099-g006.jpg" position="float" orientation="portrait" xlink:type="simple" id="oo_642013.jpg"><uri content-type="original_file" xlink:type="simple">https://binary.pensoft.net/fig/642013</uri></graphic></fig></tp:treatment-sec><tp:treatment-sec sec-type="ecology" id="SECID0EQDBG"><title>Ecology.</title><p>Lowland to lower montane forest, on forest edge or roadsides; 427–1067 m altitude.</p></tp:treatment-sec><tp:treatment-sec sec-type="etymology" id="SECID0EVDBG"><title>Etymology.</title><p>The new variety is named after Dr Richard Chung Cheng Kong, Curator of the Kepong Herbarium (KEP) and Project Leader of Flora of Malaysia under 10<sup>th</sup>and 11<sup>th</sup> Malaysian Plans.</p></tp:treatment-sec><tp:treatment-sec sec-type="conservation status" id="SECID0E6DBG"><title>Conservation status.</title><p><tp:taxon-name><tp:taxon-name-part taxon-name-part-type="genus" reg="Capparis">Capparis</tp:taxon-name-part><tp:taxon-name-part taxon-name-part-type="species" reg="trinervia">trinervia</tp:taxon-name-part><tp:taxon-name-part taxon-name-part-type="infraspecific-rank">var.</tp:taxon-name-part><tp:taxon-name-part taxon-name-part-type="variety" reg="chungiana">chungiana</tp:taxon-name-part></tp:taxon-name> inhabits forest margins, gaps or pathways near to roadsides, but is not a common species. This species has not been relocated in Selangor and Pahang even though the localities and adjacent areas have been revisited. This species, however, has been found and recorded from a new locality in Negeri Sembilan during a botanical survey in 2010, but it could not be relocated from two recent visits in 2014 and 2019. Recent field observations to Negeri Sembilan also show forest clearing pathways near the species habitat. Therefore, this species is assessed as Near Threatened following the IUCN Red List Categories and Criteria (<xref ref-type="bibr" rid="B18">IUCN 2001</xref>, <xref ref-type="bibr" rid="B19">2012</xref>).</p></tp:treatment-sec><tp:treatment-sec sec-type="material" id="SECID0E5EBG"><title>Additional specimens examined.</title><p><bold>Peninsular Malaysia. Selangor</bold>: Ulu Gombak <abbrev xmlns:xlink="http://www.w3.org/1999/xlink" xlink:title="Kenaboi Forest Reserve" id="ABBRID0EGFBG" xlink:type="simple">FR</abbrev>, 259 m (850 ft) alt., 19 Aug 1964 (fr.), <italic>Mohd. Kasim &amp; Mahmud Sidek 624</italic> (KLU!); Gombak Forest, 16<sup>th</sup> mile, followed path to stream and beyond, 427 m (1400 ft) alt., 12 Jun 1963 (fl.), <italic>M.E.D. Poore 1189</italic> (KLU!); Kepong Plantation Field 9J, hillslope, 10 Jan 1934 (fl.), <italic>Abdul Hamid 33570</italic> (KEP!); Ulu Langat, 30 Mar 1960 (fl., fr.), <italic>Gadoh KL2072</italic> (KEP! 2 sheets); Genting Sempah, 11 Dec 1970 (fl., fr.), <italic>Kochummen FRI16263</italic> (KEP!). <bold>Pahang</bold>: Fraser’s Hill, near gate at gap, roadside, 1067 m (3500 ft) alt., 28 Feb 1979 (fl., fr.), <italic>Kochummen FRI18471</italic> (KEP!); road to Fraser’s Hill, climber on Mahang tree beside the road, 914 m (3000 ft) alt., 26 Aug 1981 (fr.), <italic>K.M. Wong FRI32242</italic> (KEP!). <bold>Negeri Sembilan</bold>: Jelebu, Kenaboi <abbrev xmlns:xlink="http://www.w3.org/1999/xlink" xlink:title="Kenaboi Forest Reserve" id="ABBRID0EFGBG" xlink:type="simple">FR</abbrev>, G. Besar Hantu, near Kg. London area, <named-content xmlns:xlink="http://www.w3.org/1999/xlink" content-type="dwc:verbatimCoordinates" xlink:type="simple"><named-content content-type="geo-json" specific-use="{&#34;type&#34;:&#34;Point&#34;,&#34;coordinates&#34;:[102.012667,3.183333]}" id="NCID0EMGBG" xlink:type="simple">3°11.00'N, 102°00.76'E</named-content></named-content>, 500 m alt., 6 May 2010 (fr.), <italic>Julius et al. FRI64006</italic> (KEP!).</p></tp:treatment-sec><tp:treatment-sec sec-type="notes" id="SECID0ETGBG"><title>Notes.</title><p>The comparatively large flowers, with sepals up to 1.5 cm long, place <tp:taxon-name><tp:taxon-name-part taxon-name-part-type="genus" reg="Capparis">Capparis</tp:taxon-name-part><tp:taxon-name-part taxon-name-part-type="species" reg="trinervia">trinervia</tp:taxon-name-part><tp:taxon-name-part taxon-name-part-type="infraspecific-rank">var.</tp:taxon-name-part><tp:taxon-name-part taxon-name-part-type="variety" reg="chungiana">chungiana</tp:taxon-name-part></tp:taxon-name> (Figs <xref ref-type="fig" rid="F7">7</xref>, <xref ref-type="fig" rid="F8">8</xref>) in the Trinervia-Group (<xref ref-type="bibr" rid="B21">Jacobs 1965</xref>; <xref ref-type="bibr" rid="B28">Srisanga and Chayamarit 2004</xref>). Specimens of this new species were determined as <italic><tp:taxon-name><tp:taxon-name-part taxon-name-part-type="genus" reg="Capparis">C.</tp:taxon-name-part><tp:taxon-name-part taxon-name-part-type="species" reg="erycibe">erycibe</tp:taxon-name-part></tp:taxon-name></italic>, no doubt due to the comparatively large leaves, but it differs in having the flowers arranged racemosely and becoming crowded at the distal part of the inflorescence rather than the paniculate arrangement in <italic><tp:taxon-name><tp:taxon-name-part taxon-name-part-type="genus" reg="Capparis">C.</tp:taxon-name-part><tp:taxon-name-part taxon-name-part-type="species" reg="erycibe">erycibe</tp:taxon-name-part></tp:taxon-name></italic>. In addition, <italic><tp:taxon-name><tp:taxon-name-part taxon-name-part-type="genus" reg="Capparis">C.</tp:taxon-name-part><tp:taxon-name-part taxon-name-part-type="species" reg="erycibe">erycibe</tp:taxon-name-part></tp:taxon-name></italic> has smaller flowers with sepals only 4–6 mm long and was placed within the Subumbellates-group (<xref ref-type="bibr" rid="B21">Jacobs 1965</xref>: 411).</p><fig id="F7" position="float" orientation="portrait"><object-id xmlns:xlink="http://www.w3.org/1999/xlink" content-type="doi" xlink:type="simple">10.3897/phytokeys.189.49367.figure7</object-id><object-id xmlns:xlink="http://www.w3.org/1999/xlink" content-type="arpha" xlink:type="simple">6CB9AD56-4242-5EB5-9FD4-F2D82DB688E3</object-id><label>Figure 7.</label><caption><p><tp:taxon-name><tp:taxon-name-part taxon-name-part-type="genus" reg="Capparis">Capparis</tp:taxon-name-part><tp:taxon-name-part taxon-name-part-type="species" reg="trinervia">trinervia</tp:taxon-name-part><tp:taxon-name-part taxon-name-part-type="infraspecific-rank">var.</tp:taxon-name-part><tp:taxon-name-part taxon-name-part-type="variety" reg="chungiana">chungiana</tp:taxon-name-part></tp:taxon-name> Julius, var. nov. <bold>A</bold> the leafy branch <bold>B</bold> the flowering (bud) leafy twig <bold>C</bold> flower with sepals and petals removed exhibiting the filaments and ovary on gynophore <bold>D</bold> upper pedicel and base of calyx <bold>E</bold> the fruit in cross section <bold>F</bold> stipules close-up. (Drawn by Mohamad Aidil Noordin from <italic>FRI64006</italic> [<bold>A, E, F</bold>] and Mahmud Sidek s.n. [<bold>B–D</bold>]).</p></caption><graphic xmlns:xlink="http://www.w3.org/1999/xlink" xlink:href="phytokeys-189-099-g007.jpg" position="float" orientation="portrait" xlink:type="simple" id="oo_642014.jpg"><uri content-type="original_file" xlink:type="simple">https://binary.pensoft.net/fig/642014</uri></graphic></fig><fig id="F8" position="float" orientation="portrait"><object-id xmlns:xlink="http://www.w3.org/1999/xlink" content-type="doi" xlink:type="simple">10.3897/phytokeys.189.49367.figure8</object-id><object-id xmlns:xlink="http://www.w3.org/1999/xlink" content-type="arpha" xlink:type="simple">0FFE5949-410F-5A7E-AADF-E87B9145D9FD</object-id><label>Figure 8.</label><caption><p><tp:taxon-name><tp:taxon-name-part taxon-name-part-type="genus" reg="Capparis">Capparis</tp:taxon-name-part><tp:taxon-name-part taxon-name-part-type="species" reg="trinervia">trinervia</tp:taxon-name-part><tp:taxon-name-part taxon-name-part-type="infraspecific-rank">var.</tp:taxon-name-part><tp:taxon-name-part taxon-name-part-type="variety" reg="chungiana">chungiana</tp:taxon-name-part></tp:taxon-name> Julius, var. nov. <bold>A</bold> fruiting twig <bold>B</bold> stipular thorns <bold>C</bold> young fruit on stout gynophore <bold>D</bold> leaf <bold>E</bold> young fruit, cross section. (Photographs by K. Imin).</p></caption><graphic xmlns:xlink="http://www.w3.org/1999/xlink" xlink:href="phytokeys-189-099-g008.jpg" position="float" orientation="portrait" xlink:type="simple" id="oo_642015.jpg"><uri content-type="original_file" xlink:type="simple">https://binary.pensoft.net/fig/642015</uri></graphic></fig><p>The flower colour of this species has been described as ‘white’ or ‘cream’ with pink or dark purple at base in the label notes. Unfortunately, the open flowers are missing from the specimen sheets. Additionally, there are no new flowering specimens from the recent collections and full details of the flowers, such as measurement of the mature flowers and bracts, remain incomplete. Moreover, the dissected parts of the rehydrated flower buds are in poor condition and mostly do not contain either androecium or gynoecium, the cause of which is unknown.</p><p>However, this new variety still can be distinguished from other closely related members of the Trinervia-Group (see Table <xref ref-type="table" rid="T2">2</xref> for the comparison details) or species known from Peninsular Malaysia vegetatively. For example, the relatively large fruit (ca. 11 cm in diam.) of <tp:taxon-name><tp:taxon-name-part taxon-name-part-type="genus" reg="Capparis">Capparis</tp:taxon-name-part><tp:taxon-name-part taxon-name-part-type="species" reg="trinervia">trinervia</tp:taxon-name-part><tp:taxon-name-part taxon-name-part-type="infraspecific-rank">var.</tp:taxon-name-part><tp:taxon-name-part taxon-name-part-type="variety" reg="chungiana">chungiana</tp:taxon-name-part></tp:taxon-name> is similar to <italic><tp:taxon-name><tp:taxon-name-part taxon-name-part-type="genus" reg="Capparis">C.</tp:taxon-name-part><tp:taxon-name-part taxon-name-part-type="species" reg="scortechinii">scortechinii</tp:taxon-name-part></tp:taxon-name></italic> (ca. 11 cm in diam.) and <italic><tp:taxon-name><tp:taxon-name-part taxon-name-part-type="genus" reg="Capparis">C.</tp:taxon-name-part><tp:taxon-name-part taxon-name-part-type="species" reg="trisonthiae">trisonthiae</tp:taxon-name-part></tp:taxon-name></italic> from Thailand (6–8 cm in diam.), but the latter two differ in their densely racemose and paniculate inflorescences, respectively; and the flowers arranged racemosely and becoming crowded at the distal part of the inflorescence, though has similarity to typical var. <tp:taxon-name><tp:taxon-name-part taxon-name-part-type="genus" reg="Capparis"/><tp:taxon-name-part taxon-name-part-type="species" reg="trisonthiae"/><tp:taxon-name-part taxon-name-part-type="variety" reg="trinervia">trinervia</tp:taxon-name-part></tp:taxon-name>, but var. <tp:taxon-name><tp:taxon-name-part taxon-name-part-type="genus" reg="Capparis"/><tp:taxon-name-part taxon-name-part-type="species" reg="trisonthiae"/><tp:taxon-name-part taxon-name-part-type="variety" reg="chungiana">chungiana</tp:taxon-name-part></tp:taxon-name> differs by its subcoriaceous to coriaceous leaves with broadly ovate to ovate-elliptic lamina (compared to chartaceous with oblong-elliptic or broadly lanceolate lamina in var. <tp:taxon-name><tp:taxon-name-part taxon-name-part-type="genus" reg="Capparis"/><tp:taxon-name-part taxon-name-part-type="species" reg="trisonthiae"/><tp:taxon-name-part taxon-name-part-type="variety" reg="trinervia">trinervia</tp:taxon-name-part></tp:taxon-name>), the drying leaves are reddish-brown, rarely pale green with venation pale yellow, rarely dark red on both surfaces (compared to dull green with brownish main nerves on both surfaces in var. <tp:taxon-name><tp:taxon-name-part taxon-name-part-type="genus" reg="Capparis"/><tp:taxon-name-part taxon-name-part-type="species" reg="trisonthiae"/><tp:taxon-name-part taxon-name-part-type="variety" reg="trinervia">trinervia</tp:taxon-name-part></tp:taxon-name>), the intercostal veins are obscure (compared to irregular reticulate and distinct in var. <tp:taxon-name><tp:taxon-name-part taxon-name-part-type="genus" reg="Capparis"/><tp:taxon-name-part taxon-name-part-type="species" reg="trisonthiae"/><tp:taxon-name-part taxon-name-part-type="variety" reg="trinervia">trinervia</tp:taxon-name-part></tp:taxon-name>) and the stamens are 30–40 (whereas in var. <tp:taxon-name><tp:taxon-name-part taxon-name-part-type="genus" reg="Capparis"/><tp:taxon-name-part taxon-name-part-type="species" reg="trisonthiae"/><tp:taxon-name-part taxon-name-part-type="variety" reg="trinervia">trinervia</tp:taxon-name-part></tp:taxon-name>, (30–)60–70).</p><table-wrap id="T2" position="float" orientation="portrait"><label>Table 2.</label><caption><p>Morphological comparison of <tp:taxon-name><tp:taxon-name-part taxon-name-part-type="genus" reg="Capparis">Capparis</tp:taxon-name-part><tp:taxon-name-part taxon-name-part-type="species" reg="trinervia">trinervia</tp:taxon-name-part><tp:taxon-name-part taxon-name-part-type="infraspecific-rank">var.</tp:taxon-name-part><tp:taxon-name-part taxon-name-part-type="variety" reg="chungiana">chungiana</tp:taxon-name-part></tp:taxon-name>, <tp:taxon-name><tp:taxon-name-part taxon-name-part-type="genus" reg="Capparis">C.</tp:taxon-name-part><tp:taxon-name-part taxon-name-part-type="species" reg="trinervia">trinervia</tp:taxon-name-part><tp:taxon-name-part taxon-name-part-type="infraspecific-rank">var.</tp:taxon-name-part><tp:taxon-name-part taxon-name-part-type="variety" reg="trinervia">trinervia</tp:taxon-name-part></tp:taxon-name> and <italic><tp:taxon-name><tp:taxon-name-part taxon-name-part-type="genus" reg="Capparis">C.</tp:taxon-name-part><tp:taxon-name-part taxon-name-part-type="species" reg="trisonthiae">trisonthiae</tp:taxon-name-part></tp:taxon-name></italic>.</p></caption><table id="TID0EUXAI" rules="all"><tbody><tr><th rowspan="2" colspan="1">Characters</th><th rowspan="1" colspan="3">Species</th></tr><tr><th rowspan="1" colspan="1">
                      <tp:taxon-name><tp:taxon-name-part taxon-name-part-type="genus" reg="Capparis">C.</tp:taxon-name-part><tp:taxon-name-part taxon-name-part-type="species" reg="trinervia">trinervia</tp:taxon-name-part><tp:taxon-name-part taxon-name-part-type="infraspecific-rank">var.</tp:taxon-name-part><tp:taxon-name-part taxon-name-part-type="variety" reg="chungiana">chungiana</tp:taxon-name-part></tp:taxon-name>
                    </th><th rowspan="1" colspan="1">
                      <tp:taxon-name><tp:taxon-name-part taxon-name-part-type="genus" reg="Capparis">C.</tp:taxon-name-part><tp:taxon-name-part taxon-name-part-type="species" reg="trinervia">trinervia</tp:taxon-name-part><tp:taxon-name-part taxon-name-part-type="infraspecific-rank">var.</tp:taxon-name-part><tp:taxon-name-part taxon-name-part-type="variety" reg="trinervia">trinervia</tp:taxon-name-part></tp:taxon-name>
                    </th><th rowspan="1" colspan="1">
                      <italic>
                        <tp:taxon-name><tp:taxon-name-part taxon-name-part-type="genus" reg="Capparis">C.</tp:taxon-name-part><tp:taxon-name-part taxon-name-part-type="species" reg="trisonthiae">trisonthiae</tp:taxon-name-part></tp:taxon-name>
                      </italic>
                    </th></tr><tr><td rowspan="1" colspan="1">
                      Stipular thorns
                    </td><td rowspan="1" colspan="1">1.5–3 mm long, recurved downwards</td><td rowspan="1" colspan="1">1–3(–6) mm long, patent or recurved, mostly downwards, rarely upwards</td><td rowspan="1" colspan="1">2–4 mm long, recurved downwards</td></tr><tr><td rowspan="1" colspan="1">Petiole</td><td rowspan="1" colspan="1">1.5–2 cm long, 2–3 mm in diam., stout</td><td rowspan="1" colspan="1">0.7–1.8 cm long, ca. 1.5 mm in diam., slender</td><td rowspan="1" colspan="1">ca. 2 cm long, ca. 4 mm in diam., stout</td></tr><tr><td rowspan="1" colspan="1">Leaf shape</td><td rowspan="1" colspan="1">Broadly ovate to ovate-elliptic</td><td rowspan="1" colspan="1">Oblong-elliptic or broadly lanceolate</td><td rowspan="1" colspan="1">Broadly ovate</td></tr><tr><td rowspan="1" colspan="1">Leaf size</td><td rowspan="1" colspan="1">13–16 × 5.5–8.5 cm</td><td rowspan="1" colspan="1">(5–)10–14(–19) × (2–)3.5–8.5 cm</td><td rowspan="1" colspan="1">(10–)12–18 × (6.5–)8–11 cm</td></tr><tr><td rowspan="1" colspan="1">Leaf apex</td><td rowspan="1" colspan="1">Acute or shortly cuspidate</td><td rowspan="1" colspan="1">Obtuse to shortly acuminate</td><td rowspan="1" colspan="1">Retuse to emarginate</td></tr><tr><td rowspan="1" colspan="1">Leaf hairs</td><td rowspan="1" colspan="1">Glabrous on both surfaces</td><td rowspan="1" colspan="1">Glabrescent</td><td rowspan="1" colspan="1">Glabrous on both surfaces</td></tr><tr><td rowspan="1" colspan="1">Leaf colour when dried</td><td rowspan="1" colspan="1">Reddish-brown, rarely pale green with pale rarely dark red venation on both surfaces</td><td rowspan="1" colspan="1">Dull green with brownish venation on both surfaces</td><td rowspan="1" colspan="1">Dull green above, brown beneath</td></tr><tr><td rowspan="1" colspan="1">Intercostal veins</td><td rowspan="1" colspan="1">Obscure on both surfaces</td><td rowspan="1" colspan="1">Irregular reticulate, distinct on both surfaces</td><td rowspan="1" colspan="1">Irregular reticulate, prominent on both surfaces</td></tr><tr><td rowspan="1" colspan="1">Inflorescences</td><td rowspan="1" colspan="1">Racemes with flowers becoming crowded at the distal part of the inflorescence</td><td rowspan="1" colspan="1">Racemes with flowers becoming crowded at the distal part of the inflorescence or subumbels</td><td rowspan="1" colspan="1">A leafy paniculate</td></tr><tr><td rowspan="1" colspan="1">Sepals shape</td><td rowspan="1" colspan="1">Orbicular</td><td rowspan="1" colspan="1">Orbicular</td><td rowspan="1" colspan="1">Lanceolate</td></tr><tr><td rowspan="1" colspan="1">Sepals size</td><td rowspan="1" colspan="1">1.2–1.5 cm long</td><td rowspan="1" colspan="1">0.9–1.5 cm long</td><td rowspan="1" colspan="1">1.8–2.5 cm long</td></tr><tr><td rowspan="1" colspan="1">Sepals hairs</td><td rowspan="1" colspan="1">Densely velvety ferruginous hairs abaxially, glabrous adaxially</td><td rowspan="1" colspan="1">Densely orange-yellow puberulous abaxially, glabrous adaxially</td><td rowspan="1" colspan="1">Ferruginous puberulous abaxially, puberulous adaxially in the marginal parts</td></tr><tr><td rowspan="1" colspan="1">Stamens</td><td rowspan="1" colspan="1">30–40</td><td rowspan="1" colspan="1">(30–)60–70</td><td rowspan="1" colspan="1">140–170</td></tr><tr><td rowspan="1" colspan="1">Fruit</td><td rowspan="1" colspan="1">Globose, ca. 11 cm in diam.</td><td rowspan="1" colspan="1">Globose, 3.5–5 cm in diam.</td><td rowspan="1" colspan="1">Ellipsoid, 6–8 cm in diam.</td></tr></tbody></table></table-wrap></tp:treatment-sec><ref-list><ref id="B18"><mixed-citation xmlns:xlink="http://www.w3.org/1999/xlink" xlink:type="simple"><institution xlink:type="simple">IUCN</institution> (<year>2001</year>) IUCN Red List Categories and Criteria.Version 3.1. 1<sup>st</sup> edn. IUCN Species Survival Commission, IUCN, Gland, Switzerland and Cambridge, UK.</mixed-citation></ref><ref id="B19"><mixed-citation xmlns:xlink="http://www.w3.org/1999/xlink" xlink:type="simple"><institution xlink:type="simple">IUCN</institution> (<year>2012</year>) IUCN Red List Categories and Criteria. Version 3.1. 2<sup>nd</sup> edn. IUCN Species Survival Commission, IUCN, Gland, Switzerland and Cambridge, UK.</mixed-citation></ref><ref id="B21"><mixed-citation xmlns:xlink="http://www.w3.org/1999/xlink" xlink:type="simple"><person-group><name name-style="western"><surname>Jacobs</surname><given-names>M</given-names></name></person-group> (<year>1965</year>) <article-title>The genus <italic><tp:taxon-name><tp:taxon-name-part taxon-name-part-type="genus">Capparis</tp:taxon-name-part></tp:taxon-name></italic> (<tp:taxon-name><tp:taxon-name-part taxon-name-part-type="family">Capparaceae</tp:taxon-name-part></tp:taxon-name>) from the Indus to the Pacific.</article-title><source>Blumea</source><volume>12</volume>(<issue>3</issue>): <fpage>385</fpage>–<lpage>541</lpage>.</mixed-citation></ref><ref id="B28"><mixed-citation xmlns:xlink="http://www.w3.org/1999/xlink" xlink:type="simple"><person-group><name name-style="western"><surname>Srisanga</surname><given-names>P</given-names></name><name name-style="western"><surname>Chayamarit</surname><given-names>K</given-names></name></person-group> (<year>2004</year>) <italic><tp:taxon-name><tp:taxon-name-part taxon-name-part-type="genus">Capparis</tp:taxon-name-part><tp:taxon-name-part taxon-name-part-type="species">trisonthiae</tp:taxon-name-part></tp:taxon-name></italic> (<tp:taxon-name><tp:taxon-name-part taxon-name-part-type="family">Capparaceae</tp:taxon-name-part></tp:taxon-name>), a new species from Thailand. Adansonia Series 3 26(1): 63–66.</mixed-citation></ref></ref-list></tp:taxon-treatment>
